# Supplementary material for: Comparison of Virulence-Factor-Encoding Genes and Genotype Distribution amongst Clinical Pseudomonas aeruginosa Strains
Source: Int J Mol Sci. 2023 Jan 9;24(2):1269. doi: 10.3390/ijms24021269 (PMC9863696; doi:10.3390/ijms24021269)
Supplement: Supplementary file 1 [file ijms-24-01269-s001.zip]

Archive with 1 entries (1 files):
- ijms-2085393-supplementary.pdf
